# Supplementary material for: Personal Cancer Genome Reporter: variant interpretation report for precision oncology
Source: Bioinformatics. 2017 Dec 20;34(10):1778–80. doi: 10.1093/bioinformatics/btx817 (PMC5946881; doi:10.1093/bioinformatics/btx817)
Supplement: Supplementary Data [file btx817_supp.zip]

Archive with 3 entries (2 files):
- btx817-suppl_data/
- btx817-suppl_data/PCGR_workflow.v3.tiff
- btx817-suppl_data/tumor_sample.BRCA.0.5.0.pcgr.html
